# Supplementary material for: Concordance between In Vitro and In Vivo Relative Toxic Potencies of Diesel Exhaust Particles from Different Biodiesel Blends
Source: Toxics. 2024 Apr 16;12(4):290. doi: 10.3390/toxics12040290 (PMC11054440; doi:10.3390/toxics12040290)
Supplement: Supplementary file 1 [file toxics-12-00290-s001.zip]

Archive with 1 entries (1 files):
- toxics-2930286-supplementary.pdf
